# Supplementary material for: Thermoresponsive Property of Poly(N,N-bis(2-methoxyethyl)acrylamide) and Its Copolymers with Water-Soluble Poly(N,N-disubstituted acrylamide) Prepared Using Hydrosilylation-Promoted Group Transfer Polymerization
Source: Polymers (Basel). 2023 Dec 12;15(24):4681. doi: 10.3390/polym15244681 (PMC10747282; doi:10.3390/polym15244681)
Supplement: Supplementary file 1 [file polymers-15-04681-s001.zip]

Archive with 1 entries (1 files):
- polymers-2727343-supplementary.pdf
